# Supplementary material for: Zoonotic Abbreviata caucasica in Wild Chimpanzees (Pan troglodytes verus) from Senegal
Source: Pathogens. 2020 Jun 27;9(7):517. doi: 10.3390/pathogens9070517 (PMC7400140; doi:10.3390/pathogens9070517)
Supplement: Supplementary file 1 [file pathogens-09-00517-s001.zip]

Archive with 4 entries (4 files):
- Figure S1.tif
- Figure S2.tif
- Table S1.xlsx
- Table S2.docx
