# Supplementary material for: Zoonotic Abbreviata caucasica in Wild Chimpanzees (Pan troglodytes verus) from Senegal
Source: Pathogens. 2020 Jun 27;9(7):517. doi: 10.3390/pathogens9070517 (PMC7400140; doi:10.3390/pathogens9070517)
Supplement: Supplementary file 1 [file pathogens-09-00517-s001.zip › Table S1.xlsx]

## Sheet: Pairwise distance.
	Mitochondrial gene																	Nuclear genes
				coxI DNA saquances		COI protein saquances		12S DNA saquances					16S DNA saquances					18S DNA saquances						ITS2 DNA saquances
Species 1	Species 2	Host isolation source of species 2	Contry	INP Distance	Std. Err	IaaPDist.	Std. Err	Species 1	Species 2	Host	INP Distance	Std. Err	Species 1	Species 2	Dist	Std. Err		Species 1 from Chimpanzee	Species 2	Host isolation source of species 2	Contry	Dist	Std. Err	Species 1	Species 2	Dist	Std. Err
MT231294 Abbreviata caucasica / Pan troglodytes verus / Senegal	MH752202 Physaloptera sp.	Anolis sagrei (reptile)	USA	0.195922	0.0296912	0.133531	0.02509	MN956811 / Abbreviata caucasica / Pan troglodytes verus / Senegal	KY908318 Thelazia callipaeda	Homo sapiens	0.341248	0.0328615	MN956826 / Abbreviata caucasica / Pan troglodytes verus / Senegal	KC846062 Dirofilaria immitis	0.158799	0.0404498		MN956824 / Abbreviata caucasica / Pan troglodytes verus / Senegal	HM067978 Physaloptera sp.	Macaca fascicularis (monkey)	China	0.019164	0.00443297	MN956809 / Abbreviata caucasica / Pan troglodytes verus / Senegal	LC026032 Gongylonema neoplasticum	0.563207	0.0647753
	KC130680 Turgida sp.	Didelphis virginiana (mammls)	Mexico	0.203346	0.0307202	0.133531	0.0253402		KX265072 Dirofilaria repens	dog	0.369674	0.0355416		JQ316200 Wuchereria bancrofti	0.154088	0.0395021			DQ503459 Physaloptera turgida	Didelphus virginiana (mammls)	USA	0.018252	0.00442249		LC278392 Gongylonema nepalensis	0.568593	0.0650714
	KT894808 Physaloptera turgida	Didelphis aurita (mammls)	Brazil	0.203346	0.0307202	0.133531	0.0253402		KX265093 Dirofilaria sp.	cat	0.381636	0.0366049		KY284626 Setaria digitata	0.149772	0.0384953			EU004817 Physaloptera apivori	Pernis apivorus (bird)	Germany	0.0182592	0.0043569		LC026029 Gongylonema aegypti	0.572933	0.0667869
	MK309356 Physaloptera amazonica	Proechimys gardneri (rodent).	Brazil	0.210378	0.033051	0.139041	0.0261848		HQ186250 Loa loa	Homo sapiens	0.372096	0.035881		AP017680 Brugia pahangi	0.15687	0.0401215			EF180069 Turgida torresi	Dasyprocta punctata (rodent)	Costa Rica	0.0191716	0.00448243		Setaria	0.574074	0.0669551
	KP981418 Physaloptera mirandai	Metachirus nudicaudatus (rodent).	Brazil	0.21993	0.0348992	0.133531	0.025185		HQ186249 Acanthocheilonema viteae	Meriones unguiculatus	0.373949	0.035348		GU138699 Setaria digitata	0.149772	0.0384953			MG808040 Physaloptera sp.	Cebus capucinus (monkey)	Costa Rica	0.0210325	0.00470531		MG818763. Mastophorus muris	0.506821	0.0596798
	KT894803 Physaloptera retusa	Tupinambis teguixin (reptile)	Brazil	0.222348	0.0349707	0.128052	0.025267		KC305876 Spirocerca lupi	dog	0.362431	0.0348029		GQ292762 Dirofilaria repens	0.16663	0.0420861			EF180065 Physaloptera sp.	Mephitis mephitis(Mouffette rayée)	USA	0.0219523	0.0048417		MH038181 Habronema muscae	0.637055	0.0722568
	KC130694 Physaloptera sp.	Trimorphodon biscutatus (reptile)	Mexico	0.224595	0.0344611	0.161388	0.0288901		AP017689 Litomosoides sigmodontis		0.404035	0.0380832		KY908320 Thelazia callipaeda	0.164493	0.0424177			JF934734 Physaloptera thalacomys	Perameles gunnii (rodent)	Australia	0.0228753	0.00493613		XR 002251420 Loa loa	0.567144	0.0631878
	KT894804 Physaloptera mirandai	Metachirus nudicaudatus (rodent).	Brazil	0.226639	0.0360067	0.133531	0.0254818		JQ316200 Wuchereria bancrofti	Homo sapiens	0.372466	0.0355769		KX265050 Dirofilaria sp.	0.16663	0.0420861			AY702703 Physaloptera alata	Accipiter nisus (bird)	Germany	0.0210522	0.00451888		JQ316671 Onchocerca fasciata	0.546129	0.0609158
	KC130690 Physaloptera sp.	Cebus capucinus (monkey)	Costa Rica	0.226718	0.0345038	0.161388	0.0288901		NC 044071 Setaria labiatopapillosa	sheep	0.404611	0.0379012		AF538716 Brugia malayi	0.164217	0.0421437			JF934733 Proleptus sp.	Trygonorrhina fasciata (seche)	Australia	0.0294819	0.0052577		FM206482. Onchocerca ochengi	0.569193	0.0632347
	KC130696 Physaloptera sp.	Trimorphodon biscutatus (reptile)	Mexico	0.226718	0.0345038	0.161388	0.0288901		GQ332423 Heliconema longissimum		0.313584	0.0300524		AP017686 Brugia timori	0.16394	0.0415862			JF803949 Heliconema longissimum	Anguilla sp. (fish)	Madagascar	0.0351828	0.00600803		DQ317666 Onchocerca volvulus	0.562604	0.0628287
	MH782844 Physaloptera hispida	Sigmodon hispidus (rodent).	USA	0.229112	0.0352744	0.139041	0.0261848		AP017680 Brugia pahangi		0.376813	0.0347794		NC 044071 Setaria labiatopapillosa	0.169547	0.0431791			JF803926 Heliconema longissimum	Anguilla japonica (fish)	Japan	0.0351828	0.00600803		DQ317657 Onchocerca linealis	0.521238	0.0580192
	MG808042 Physaloptera sp.	Cebus capucinus (monkey)	Costa Rica	0.230294	0.0370305	0.150152	0.0273589		GU138699 Setaria digitata	cattle/buffalo	0.428064	0.0405496		NC 031891 Onchocerca ochengi	0.186487	0.0480765			AB495401 Gongylonema pulchrum	Saimiri boliviensis (monkey)	Japan	0.0380397	0.0063208		DQ317652 Onchocerca gutturosa	0.538136	0.0604048
	MH931178 Physaloptera rara	Canis lupus familiaris		0.230426	0.0371176	0.133531	0.0254818		JX870434 Filarioidea sp.	Aegolius acadicus	0.426116	0.0393846		AF015193 Onchocerca volvulus	0.186561	0.0483372			AJ920348 Necator americanus	Homo sapiens		0.181378	0.0186682
	KT894807 Physaloptera sp.	Cerradomys subflavus (rodent).	Brazil	0.231116	0.0372955	0.139041	0.0261848		NC 031891 Onchocerca ochengi	cattle	0.399768	0.0380741		KY908319 Thelazia callipaeda	0.171549	0.044445			DQ094174 Onchocerca cervicalis			0.0360344	0.00611064
	MH782845 Physaloptera hispida	Sigmodon hispidus (rodent).	USA	0.235021	0.0369016	0.144581	0.0269259		KF707482 Dirofilaria immitis	Dog	0.411584	0.038492		AY462899 Onchocerca ochengi	0.186487	0.0480765			EF081341 Setaria tundra	Rangifer tarandus tarandus (ruminant)	Finland	0.0398709	0.006679
	KT894806 Physaloptera bispiculata	Nectomys squamipes (rodent).	Brazil	0.246985	0.0396953	0.139041	0.0261848		AF538716 Brugia malayi	Homo sapiens	0.404266	0.0371247		AP017689 Litomosoides sigmodontis	0.178103	0.0467482			MK868471 Filarioidea sp.	Ixodes scapularis (ticks)	USA	0.0388865	0.00632986
	KC130708 Physalopteridae sp.	Trimorphodon biscutatus (reptile)	Mexico	0.265026	0.0444711	0.184246	0.0304585		KM264298 Gongylonema pulchrum	goat	0.406838	0.0387435		AY462904 Onchocerca gutturosa	0.188511	0.0490722
	KC130693 Physalopteridae sp.	Imantodes sp. (reptile)	Mexico	0.271411	0.0467165	0.190044	0.031115		AP017686 Brugia timori		0.405786	0.0379539		AP017679 Acanthocheilonema viteae	0.176339	0.0453353
	AP017685 Gongylonema pulchrum			0.320611	0.0592597	0.274943	0.0381739		CP038193 Caenorhabditis elegans		0.502969	0.0432929		AY462907 Onchocerca inealis	0.185875	0.0484394
	NC014486 Chandlerella quiscali	Quiscalus quiscula		0.337741	0.0638371	0.294113	0.0388214							KM347895 Onchocerca lupi	0.177441	0.0459526
	NC 016127 Heliconema longissimum			0.34034	0.0675703	0.340326	0.0434916							HQ186250 Loa loa	0.166842	0.0427809
	KC839986 Ascaris sp.	Pan troglodytes	China	0.566422	0.167081	0.61015	0.0632676							KM264298 Gongylonema pulchrum	0.192163	0.0497373
														GQ332423 Heliconema longissimum	0.209176	0.0548761
														KC305876 Spirocerca lupi	0.20783	0.0536793
														NC 031643 Pseudoterranova bulbosa	0.255718	0.0709879
																		The interspecific nucleotide pairwise distance of A. caucasica 18S sequences was 0.019 (sStd Err: 0.004), and 0.021 (Std Err 0.005) with Physaloptera sp. (HM067978; ) and (MG808040) isolated from monkeys in China and Costarica, respectively, and ranged from 0.018 (Std Err: 0.004) to 0.023 (Std Err: 0.005) between A. caucasica and physaloptera species (DQ503459, EF180065, JF934734) isolated from m…
